# Supplementary material for: Ancient association between cation leak channels and Mid1 proteins is conserved in fungi and animals
Source: Front Mol Neurosci. 2014 Mar 7;7:15. doi: 10.3389/fnmol.2014.00015 (PMC3945613; doi:10.3389/fnmol.2014.00015)
Supplement: Supplementary file 1 [file DataSheet1.XLSX]

## Sheet: Tissue expression data
modENCODE Tissue Expression Data
	na	CG33988	unc79	unc80	fz4	Ca-α1D	cac	Shal	Sh	para	mAChR	nAChRα2	DopEcR	brp	Syt1	act5c
imaginal disc, larvae L3	2	2	1	0	7	3	2	1	1	1	2	2	3	6	4	1975
central nervous system, larvae L3	16	29	6	4	3	5	21	19	17	13	19	20	48	69	70	4042
central nervous system, pupae P8	38	78	72	30	2	25	166	65	73	205	83	50	214	204	283	2090
head, virgin 1-day female	17	25	27	19	2	16	29	24	42	65	28	8	256	70	235	656
head, virgin 4-day female	16	21	26	20	2	17	32	19	45	71	36	7	306	59	189	581
head, virgin 20-day female	8	9	25	19	2	11	15	12	9	19	16	6	66	24	64	248
head, mated 1-day female	17	25	25	19	1	17	30	21	52	77	40	7	361	65	209	666
head, mated 4-day female	15	19	23	17	1	16	25	20	39	73	27	8	216	54	157	447
head, mated 20-day female	8	9	19	16	2	11	15	11	12	24	16	7	81	25	65	283
head, mated 1-day male	24	43	50	40	3	25	48	34	54	95	50	17	446	110	327	716
head, mated 4-day male	28	37	44	33	2	26	49	35	63	142	51	15	379	98	296	776
head, mated 20-day male	16	23	44	31	3	22	40	24	31	72	41	14	201	71	208	618
salivary gland, larvae L3	0	0	0	0	2	0	0	1	0	0	0	0	0	0	1	1363
salivary gland, white prepupae	0	1	0	0	5	0	1	3	0	1	0	0	2	1	6	1758
digestive system, larvae L3	0	0	0	0	7	0	0	5	0	0	0	0	19	0	2	1998
digestive system, 1-day adult	0	0	0	0	3	1	0	1	0	0	0	0	2	0	0	1777
digestive system, 4-day adult	0	0	0	0	4	1	0	2	0	0	0	0	9	1	1	2399
digestive system, 20-day adult	0	0	0	0	4	1	0	1	0	0	0	0	7	0	0	2141
fat body, larvae L3	0	0	0	0	0	0	1	0	0	0	0	0	0	0	44	921
fat body, white prepupae	1	1	0	0	2	1	1	1	1	0	0	1	1	3	61	1826
fat body, pupae P8	10	8	12	6	1	3	14	10	13	14	7	4	31	16	32	1772
carcass, larvae L3	3	4	2	1	7	3	3	3	3	2	2	3	9	9	10	2546
carcass, 1-day adult	2	3	2	1	2	14	3	4	6	11	3	1	21	7	27	307
carcass, 4-day adult	2	3	2	1	2	8	3	4	5	12	3	1	20	7	25	389
carcass, 20-day adult	1	2	2	1	2	5	2	2	2	6	3	1	12	4	12	360
ovary, virgin 4-day female	0	0	0	0	28	0	0	0	0	0	0	0	0	0	0	905
ovary, mated 4-day female	0	0	0	0	28	0	1	0	0	0	0	0	0	0	0	1656
testis, mated 4-day male	0	1	1	0	4	3	0	1	0	0	0	0	1	2	0	532
accessory gland, mated 4-day male	1	2	1	0	3	4	2	1	1	3	2	1	6	5	5	440
Pearson correlation coefficients
r-values	na	CG33988	unc79	unc80	fz4	Ca-α1D	cac	Shal	Sh	para	mAChR	nAChRα2	DopEcR	brp	Syt1	act5c
na		0.970929	0.944597	0.891276	-0.288382	0.887529	0.887657	0.979245	0.963921	0.953817	0.976127	0.889284	0.837199	0.973755	0.926448	-0.0457939
CG33988	0.970929		0.92484	0.822365	-0.246097	0.827024	0.9493	0.988611	0.916238	0.94456	0.96501	0.957047	0.75013	0.997886	0.872991	0.0398331
unc79	0.944597	0.92484		0.952582	-0.264249	0.916001	0.892109	0.956453	0.918636	0.947419	0.973366	0.85248	0.819714	0.939677	0.920702	-0.215018
unc80/CG18437	0.891276	0.822365	0.952582		-0.27284	0.93689	0.720428	0.86192	0.898297	0.863789	0.914557	0.692723	0.906919	0.841252	0.945012	-0.321389
fz4	-0.288382	-0.246097	-0.264249	-0.27284		-0.341404	-0.200201	-0.27247	-0.284351	-0.24838	-0.26652	-0.205956	-0.265196	-0.247025	-0.297415	0.132435
Ca-α1D	0.887529	0.827024	0.916001	0.93689	-0.341404		0.734425	0.861578	0.916163	0.889735	0.912645	0.696996	0.888456	0.846072	0.928562	-0.396593
cac	0.887657	0.9493	0.892109	0.720428	-0.200201	0.734425		0.950298	0.823675	0.924985	0.913772	0.963575	0.590046	0.951291	0.752563	0.0292531
Shal	0.979245	0.988611	0.956453	0.86192	-0.27247	0.861578	0.950298		0.933487	0.967254	0.978026	0.938287	0.771812	0.992379	0.892485	-0.027937
Sh	0.963921	0.916238	0.918636	0.898297	-0.284351	0.916163	0.823675	0.933487		0.957311	0.965147	0.776612	0.927867	0.926026	0.963747	-0.184571
para	0.953817	0.94456	0.947419	0.863789	-0.24838	0.889735	0.924985	0.967254	0.957311		0.975065	0.863772	0.813688	0.955451	0.908576	-0.158712
mAChR	0.976127	0.96501	0.973366	0.914557	-0.26652	0.912645	0.913772	0.978026	0.965147	0.975065		0.884642	0.851266	0.975329	0.935406	-0.133483
nAChRα2	0.889284	0.957047	0.85248	0.692723	-0.205956	0.696996	0.963575	0.938287	0.776612	0.863772	0.884642		0.539517	0.951744	0.716343	0.172763
DopEcR	0.837199	0.75013	0.819714	0.906919	-0.265196	0.888456	0.590046	0.771812	0.927867	0.813688	0.851266	0.539517		0.764486	0.950362	-0.315331
brp	0.973755	0.997886	0.939677	0.841252	-0.247025	0.846072	0.951291	0.992379	0.926026	0.955451	0.975329	0.951744	0.764486		0.888281	0.00950429
Syt1	0.926448	0.872991	0.920702	0.945012	-0.297415	0.928562	0.752563	0.892485	0.963747	0.908576	0.935406	0.716343	0.950362	0.888281		-0.242968
act5c	-0.0457939	0.0398331	-0.215018	-0.321389	0.132435	-0.396593	0.0292531	-0.027937	-0.184571	-0.158712	-0.133483	0.172763	-0.315331	0.00950429	-0.242968
p-values	na	CG33988	unc79	unc80	fz4	Ca-α1D	cac	Shal	Sh	para	mAChR	nAChRα2	DopEcR	brp	Syt1	act5c
na		2.68479e-18	1.38693e-14	9.01615e-11	0.129239	1.39227e-10	1.37209e-10	2.98316e-20	4.75531e-17	1.25522e-15	1.93796e-19	1.13806e-10	1.5021e-08	6.86294e-19	5.70452e-13	0.813523
CG33988	2.68479e-18		7.56463e-13	4.4408e-08	0.198137	3.19435e-08	4.30748e-15	9.54576e-24	3.10153e-12	1.39946e-14	3.16444e-17	4.80772e-16	2.79708e-06	1.3447e-33	6.57134e-10	0.837453
unc79	1.38693e-14	7.56463e-13		1.77953e-15	0.165993	3.2177e-12	8.16839e-11	5.76659e-16	2.12617e-12	6.96469e-15	8.35366e-19	4.36747e-09	5.33415e-08	4.24824e-14	1.5214e-12	0.262656
unc80/CG18437	9.01615e-11	4.4408e-08	1.77953e-15		0.152146	7.68679e-14	1.04817e-05	1.89647e-09	3.82126e-11	1.59623e-09	4.01533e-12	3.12048e-05	1.21786e-11	1.09621e-08	1.25629e-14	0.0891228
fz4	0.129239	0.198137	0.165993	0.152146		0.0699022	0.297745	0.152724	0.13492	0.193874	0.162249	0.283781	0.164423	0.196398	0.117144	0.493447
Ca-α1D	1.39227e-10	3.19435e-08	3.2177e-12	7.68679e-14	0.0699022		5.74655e-06	1.95678e-09	3.13821e-12	1.08005e-10	5.35094e-12	2.65809e-05	1.25208e-10	7.4509e-09	3.89734e-13	0.0331716
cac	1.37209e-10	4.30748e-15	8.16839e-11	1.04817e-05	0.297745	5.74655e-06		3.31272e-15	4.05195e-08	7.37681e-13	4.52118e-12	5.39874e-17	0.000754392	2.53737e-15	2.49011e-06	0.880263
Shal	2.98316e-20	9.54576e-24	5.76659e-16	1.89647e-09	0.152724	1.95678e-09	3.31272e-15		1.53023e-13	1.31055e-17	6.39756e-20	5.72907e-14	9.45486e-07	4.30283e-26	7.80991e-11	0.885614
Sh	4.75531e-17	3.10153e-12	2.12617e-12	3.82126e-11	0.13492	3.13821e-12	4.05195e-08	1.53023e-13		4.4309e-16	3.0033e-17	7.31927e-07	4.42252e-13	6.14711e-13	5.06964e-17	0.337814
para	1.25522e-15	1.39946e-14	6.96469e-15	1.59623e-09	0.193874	1.08005e-10	7.37681e-13	1.31055e-17	4.4309e-16		3.46529e-19	1.59871e-09	8.00338e-08	7.79406e-16	9.65222e-12	0.41089
mAChR	1.93796e-19	3.16444e-17	8.35366e-19	4.01533e-12	0.162249	5.35094e-12	4.52118e-12	6.39756e-20	3.0033e-17	3.46529e-19		1.92594e-10	4.84185e-09	3.00535e-19	1.04274e-13	0.490001
nAChRα2	1.13806e-10	4.80772e-16	4.36747e-09	3.12048e-05	0.283781	2.65809e-05	5.39874e-17	5.72907e-14	7.31927e-07	1.59871e-09	1.92594e-10		0.00252442	2.24307e-15	1.24086e-05	0.370146
DopEcR	1.5021e-08	2.79708e-06	5.33415e-08	1.21786e-11	0.164423	1.25208e-10	0.000754392	9.45486e-07	4.42252e-13	8.00338e-08	4.84185e-09	0.00252442		1.38149e-06	3.25712e-15	0.0956669
brp	6.86294e-19	1.3447e-33	4.24824e-14	1.09621e-08	0.196398	7.4509e-09	2.53737e-15	4.30283e-26	6.14711e-13	7.79406e-16	3.00535e-19	2.24307e-15	1.38149e-06		1.27762e-10	0.960974
Syt1	5.70452e-13	6.57134e-10	1.5214e-12	1.25629e-14	0.117144	3.89734e-13	2.49011e-06	7.80991e-11	5.06964e-17	9.65222e-12	1.04274e-13	1.24086e-05	3.25712e-15	1.27762e-10		0.204085
act5c	0.813523	0.837453	0.262656	0.0891228	0.493447	0.0331716	0.880263	0.885614	0.337814	0.41089	0.490001	0.370146	0.0956669	0.960974	0.204085

## Sheet: Temporal expression data
modENCODE Temporal Expression Data
	na	CG33988	unc79	unc80	fz4	Ca-α1D	cac	Shal	Sh	para	mAChR	nAChRα2	DopEcR	brp	Syt1	act5c
embryo 00-02hr	0	0	0	0	45	0	0	1	0	0	0	0	0	0	0	1496
embryo 02-04hr	0	0	1	0	5	0	0	1	0	0	0	0	0	0	0	2259
embryo 04-06hr	1	1	1	0	7	2	0	1	0	0	0	0	0	0	0	2007
embryo 06-08hr	2	1	1	0	10	1	0	1	0	0	0	0	1	0	0	1570
embryo 08-10hr	2	1	1	0	11	2	0	1	0	0	0	0	1	0	0	1613
embryo 10-12hr	3	2	1	0	12	3	0	5	0	0	0	1	3	1	1	1715
embryo 12-14hr	4	5	1	1	11	6	2	7	0	0	1	2	8	4	4	1228
embryo 14-16hr	9	9	7	7	6	8	4	9	1	1	4	7	11	13	8	1335
embryo 16-18hr	11	13	10	11	5	10	7	11	1	5	10	12	12	21	17	1109
embryo 18-20hr	13	16	11	14	4	10	7	13	2	8	13	17	13	26	19	1380
embryo 20-22hr	11	12	8	12	4	9	6	15	3	8	12	15	16	20	21	2229
embryo 22-24hr	10	14	9	13	5	9	8	17	4	10	13	16	21	22	29	1956
larva L1	12	11	10	14	5	9	7	13	3	9	13	14	18	19	20	1441
larva L2	3	4	4	5	4	6	2	6	1	3	4	4	7	7	8	1902
larva L3 12hr old	1	1	1	2	3	6	1	2	0	1	1	1	3	2	3	1137
larva L3 puffstage 1-2	1	0	1	1	5	1	1	1	0	0	1	1	3	1	8	1067
larva L3 puffstage 3-6	2	1	1	1	8	2	3	2	1	1	1	2	3	3	11	1476
larva L3 puffstage 7-9	2	1	1	1	10	2	4	3	1	0	1	3	2	4	12	2180
white prepupae new	2	1	1	0	11	2	3	3	1	0	1	3	1	4	15	2569
white prepupae 12hr	4	2	3	1	11	2	5	4	2	1	2	6	4	10	8	2150
white prepupae 24hr	6	2	6	2	12	2	4	4	2	1	4	9	6	15	9	1992
pupae 2d postWPP	7	5	14	9	7	8	14	6	4	6	9	14	11	23	21	1916
pupae 3d postWPP	7	8	13	11	4	27	11	10	5	9	7	12	19	18	29	405
pupae 4d postWPP	5	4	7	7	4	14	3	8	3	4	3	4	19	7	17	1556
adult male 01day	5	4	8	9	4	15	5	5	3	5	4	4	12	10	20	610
adult male 05day	6	4	11	10	5	13	4	6	2	5	5	5	14	10	16	597
adult male 30day	6	3	11	9	4	11	4	4	1	4	5	6	14	8	13	699
adult female 01day	3	2	5	5	14	7	2	3	1	2	2	2	6	4	8	1203
adult female 05day	1	0	1	1	28	2	1	2	0	1	1	1	3	1	3	1222
adult female 30day	1	0	1	1	28	2	1	2	0	1	1	0	2	1	2	1191
Pearson correlation coefficients
r-values	na	CG33988	unc79	unc80	fz4	Ca-α1D	cac	Shal	Sh	para	mAChR	nAChRα2	DopEcR	brp	Syt1	act5c
na		0.947077	0.819198	0.90387	-0.453569	0.576595	0.727911	0.915439	0.664482	0.829574	0.935262	0.929481	0.824355	0.932492	0.744614	-0.120449
CG33988	0.947077		0.711882	0.871802	-0.420954	0.553602	0.658731	0.953489	0.594799	0.826331	0.920004	0.891581	0.780697	0.883761	0.712062	-0.0880151
unc79	0.819198	0.711882		0.91418	-0.464055	0.794706	0.853813	0.699061	0.810847	0.859541	0.821399	0.82993	0.862374	0.86668	0.82189	-0.356947
unc80/CG18437	0.90387	0.871802	0.91418		-0.466312	0.759874	0.758063	0.864124	0.76223	0.950337	0.932014	0.870731	0.917801	0.877305	0.847294	-0.324526
fz4	-0.453569	-0.420954	-0.464055	-0.466312		-0.45133	-0.380057	-0.40797	-0.403792	-0.408089	-0.40147	-0.405691	-0.477854	-0.417294	-0.477602	0.0335013
Ca-α1D	0.576595	0.553602	0.794706	0.759874	-0.45133		0.64431	0.591339	0.7495	0.750019	0.548503	0.546744	0.830454	0.585478	0.755803	-0.58865
cac	0.727911	0.658731	0.853813	0.758063	-0.380057	0.64431		0.667681	0.874144	0.791318	0.783885	0.865364	0.713227	0.886258	0.865662	-0.099199
Shal	0.915439	0.953489	0.699061	0.864124	-0.40797	0.591339	0.667681		0.694087	0.860923	0.908299	0.884652	0.860557	0.858532	0.774056	-0.0291771
Sh	0.664482	0.594799	0.810847	0.76223	-0.403792	0.7495	0.874144	0.694087		0.84689	0.726454	0.787571	0.821345	0.792593	0.914148	-0.0900432
para	0.829574	0.826331	0.859541	0.950337	-0.408089	0.750019	0.791318	0.860923	0.84689		0.928235	0.879429	0.897823	0.858175	0.884932	-0.238911
mAChR	0.935262	0.920004	0.821399	0.932014	-0.40147	0.548503	0.783885	0.908299	0.726454	0.928235		0.963718	0.817021	0.942319	0.811218	-0.0657062
nAChRα2	0.929481	0.891581	0.82993	0.870731	-0.405691	0.546744	0.865364	0.884652	0.787571	0.879429	0.963718		0.784932	0.984677	0.829855	0.0177947
DopEcR	0.824355	0.780697	0.862374	0.917801	-0.477854	0.830454	0.713227	0.860557	0.821345	0.897823	0.817021	0.784932		0.785085	0.855588	-0.338989
brp	0.932492	0.883761	0.86668	0.877305	-0.417294	0.585478	0.886258	0.858532	0.792593	0.858175	0.942319	0.984677	0.785085		0.826348	-0.04619
Syt1	0.744614	0.712062	0.82189	0.847294	-0.477602	0.755803	0.865662	0.774056	0.914148	0.884932	0.811218	0.829855	0.855588	0.826348		-0.162991
act5c	-0.120449	-0.0880151	-0.356947	-0.324526	0.0335013	-0.58865	-0.099199	-0.0291771	-0.0900432	-0.238911	-0.0657062	0.0177947	-0.338989	-0.04619	-0.162991
p-values	na	CG33988	unc79	unc80	fz4	Ca-α1D	cac	Shal	Sh	para	mAChR	nAChRα2	DopEcR	brp	Syt1	act5c
na		2.39247e-15	3.11465e-08	7.76511e-12	0.0118232	0.000852654	5.1475e-06	1.38744e-12	6.21066e-05	1.45781e-08	3.73316e-14	1.1925e-13	2.14882e-08	6.59582e-14	2.37743e-06	0.526074
CG33988	2.39247e-15		1.02694e-05	3.56099e-10	0.0205306	0.00150594	7.56345e-05	4.08202e-16	0.000527156	1.858e-08	6.56533e-13	3.86997e-11	3.59779e-07	9.75991e-11	1.01926e-05	0.643727
unc79	3.11465e-08	1.02694e-05		1.69299e-12	0.00979028	1.56799e-07	1.99317e-09	1.72789e-05	5.54655e-08	1.18202e-09	2.66221e-08	1.41903e-08	9.05036e-10	5.96267e-10	2.56973e-08	0.0528271
unc80/CG18437	7.76511e-12	3.56099e-10	1.69299e-12		0.00939359	1.11322e-06	1.22158e-06	7.65211e-10	9.85266e-07	1.00252e-15	7.25929e-14	3.97334e-10	9.47222e-13	1.99592e-10	3.51881e-09	0.0801734
fz4	0.0118232	0.0205306	0.00979028	0.00939359		0.0123003	0.0382966	0.0252225	0.0269064	0.0251755	0.0278813	0.02613	0.00757016	0.0217736	0.00760646	0.860493
Ca-α1D	0.000852654	0.00150594	1.56799e-07	1.11322e-06	0.0123003		0.000121795	0.00057887	1.87556e-06	1.82832e-06	0.0016991	0.00177059	1.36373e-08	0.0006767	1.37025e-06	0.000622103
cac	5.1475e-06	7.56345e-05	1.99317e-09	1.22158e-06	0.0382966	0.000121795		5.55587e-05	2.79246e-10	1.92784e-07	2.99411e-07	6.78422e-10	9.7083e-06	7.31764e-11	6.58955e-10	0.601992
Shal	1.38744e-12	4.08202e-16	1.72789e-05	7.65211e-10	0.0252225	0.00057887	5.55587e-05		2.09939e-05	1.03838e-09	4.12593e-12	8.81376e-11	1.0748e-09	1.29807e-09	5.22435e-07	0.878358
Sh	6.21066e-05	0.000527156	5.54655e-08	9.85266e-07	0.0269064	1.87556e-06	2.79246e-10	2.09939e-05		3.64182e-09	5.49177e-06	2.41217e-07	2.67243e-08	1.78442e-07	1.70141e-12	0.636075
para	1.45781e-08	1.858e-08	1.18202e-09	1.00252e-15	0.0251755	1.82832e-06	1.92784e-07	1.03838e-09	3.64182e-09		1.51185e-13	1.58459e-10	1.7554e-11	1.34161e-09	8.53373e-11	0.20356
mAChR	3.73316e-14	6.56533e-13	2.66221e-08	7.25929e-14	0.0278813	0.0016991	2.99411e-07	4.12593e-12	5.49177e-06	1.51185e-13		1.3436e-17	3.63041e-08	7.75293e-15	5.40939e-08	0.730118
nAChRα2	1.1925e-13	3.86997e-11	1.41903e-08	3.97334e-10	0.02613	0.00177059	6.78422e-10	8.81376e-11	2.41217e-07	1.58459e-10	1.3436e-17		2.81706e-07	8.77299e-23	1.42711e-08	0.92564
DopEcR	2.14882e-08	3.59779e-07	9.05036e-10	9.47222e-13	0.00757016	1.36373e-08	9.7083e-06	1.0748e-09	2.67243e-08	1.7554e-11	3.63041e-08	2.81706e-07		2.79204e-07	1.69917e-09	0.0668756
brp	6.59582e-14	9.75991e-11	5.96267e-10	1.99592e-10	0.0217736	0.0006767	7.31764e-11	1.29807e-09	1.78442e-07	1.34161e-09	7.75293e-15	8.77299e-23	2.79204e-07		1.85569e-08	0.808492
Syt1	2.37743e-06	1.01926e-05	2.56973e-08	3.51881e-09	0.00760646	1.37025e-06	6.58955e-10	5.22435e-07	1.70141e-12	8.53373e-11	5.40939e-08	1.42711e-08	1.69917e-09	1.85569e-08		0.389468
act5c	0.526074	0.643727	0.0528271	0.0801734	0.860493	0.000622103	0.601992	0.878358	0.636075	0.20356	0.730118	0.92564	0.0668756	0.808492	0.389468
